# Supplementary material for: Irisin alleviated sepsis via enhancing macrophage phagocytosis and reducing inflammation levels
Source: Front Immunol. 2025 Aug 15;16:1618699. doi: 10.3389/fimmu.2025.1618699 (PMC12394160; doi:10.3389/fimmu.2025.1618699)
Supplement: Supplementary file 3 [file Table1.xlsx]

## Sheet: Figure1 A
			Hours	Control	8×107CFU	8×108CFU	8×109CFU
			9				1
			9.5				1
			11				1
			12				1
			12				1
			14				1
			14				1
			15				1
			15				1
			15				1
			18				1
			18				1
			28			1
			28.5			1
			29.5			1
			30			1
			30			1
			31			1
			31			1
			32			1
			35			1
			38			1
			48			0
			48			0
			48		0
			48		0
			48		0
			48		0
			48		0
			48		0
			48		0
			48		0
			48		0
			48		0
			48		0
			48		0
			48	0
			48	0
			48	0
			48	0
			48	0
			48	0
			48	0
			48	0
			48	0
			48	0
			48	0
			48	0

## Sheet: Figure1 B
			Hours	Control	5X109CFU	5X1010CFU	5X1011CFU
			9				1
			10				1
			11				1
			12				1
			13			1
			14				1
			33			1
			34			1
			9.5				1
			11				1
			12				1
			14.5				1
			16.5				1
			18			1
			24			1
			20			1
			48			0
			48			0
			48			0
			48			0
			48	0
			48	0
			48	0
			48	0
			48	0
			48	0
			48	0
			48	0
			48	0
			48	0
			48		0
			48		0
			48		0
			48		0
			48		0
			48		0
			48		0
			48		0
			48		0
			48		0

## Sheet: Figure1 C
		serum irisin ng/mL
	C1	39.1094
	C2	43.5067
	C3	38.3865
	C4	39.0753
	E1	14.7258
	E2	10.6542
	E3	11.2936
	E4	8.27409
	SA1	4.11909
	SA2	3.68602
	SA3	3.20169
	SA4	7.08484

## Sheet: Figure1 D
			Hours	0.5μg/g	5μg/g	50μg/g
			18			1
			19			1
			22			1
			22			1
			23			1
			23			1
			23.5			1
			25			1
			28			1
			29	1
			29		1
			30	1
			30		1
			31			1
			31	1
			32	1
			32	1
			33		1
			33			1
			34	1
			38			1
			38		1
			48		0
			48		0
			48		0
			48		0
			48		0
			48		0
			48		0
			48		0
			48	0
			48	0
			48	0
			48	0
			48	0
			48	0

## Sheet: Figure1 E
			Hours	Control	E	EI
			28		1
			28.5		1
			29.5		1
			30		1
			30		1
			31		1
			31		1
			32		1
			29			1
			35		1
			30			1
			33			1
			38		1	1
			48		0
			48		0
			48			0
			48			0
			48			0
			48			0
			48			0
			48			0
			48			0
			48			0
			48	0
			48	0
			48	0
			48	0
			48	0
			48	0
			48	0
			48	0
			48	0
			48	0
			48	0
			48	0

## Sheet: Figure1 F
			Hours	0.5μg/g	5μg/g	50μg/g
			11			1
			15			1
			18			1
			20	1
			20.5			1
			21			1
			22			1
			23			1
			28			1
			29	1
			30		1
			32	1
			33		1	1
			34
			38			1
			40	1
			48		0
			48		0
			48		0
			48		0
			48	0
			48	0
			48	0
			48	0
			48	0
			48	0
			48		0
			48		0
			48		0
			48		0

## Sheet: Figure1 G
		Hours	Control	SA	SAI
		13		1
		18		1
		24		1
		20		1
		30			1
		33		1	1
		34		1
		48		0
		48		0
		48		0
		48		0
		48			0
		48			0
		48			0
		48			0
		48			0
		48			0
		48			0
		48			0
		48	0
		48	0
		48	0
		48	0
		48	0
		48	0
		48	0
		48	0
		48	0
		48	0

## Sheet: Figure2 A
	Hours	Control			E			EI
	0	36.7	37.1	36.4	37	36.7	36.5	36.8	36.2	36.4
	1	35.1	36.1	35.6	34.7	35	34.4	35.4	34.9	34.6
	2	35.7	36.1	36.1	35	34.4	34.5	35.2	35.2	35.1
	3	35.2	36.6	36.5	34.2	33.4	33.9	34.3	34.9	33.6
	6	34.9	35.4	35.3	30.7	30.6	30.9	31.9	31.4	31.2
	12	36.5	36	36.1	29.6	30.7	30	31	30.6	30.3
	24	37.2	36.6	36.9	30.4	28.9	29.2	33.3	32.9	31.9
	36	35	35.8	35.4	29.4	27.6	28.5	33.3	33.6	35.2
	48	36.2	36	35.9	29.7	33.2	29.1	34.3	33.3	34.8

## Sheet: Figure2 B
										1h				2h				3h				6h				12h				24h				36h				48h
										E		EI		E		EI		E		EI		E		EI		E		EI		E		EI		E		EI		E		EI
							Observing targets	condition	score	mice number	score	mice number	score	mice number	score	mice number	score	mice number	score	mice number	score	mice number	score	mice number	score	mice number	score	mice number	score	mice number	score	mice number	score	mice number	score	mice number	score	mice number	score	mice number	score
							appearance	normal	0	2	0		0		0		0		0		0		0		0		0		0		0		0		0		0		0	1	0
								lack of grooming	1		0	4	4	6	6	2	2		0		0		0		0		0		0		0		0		0		0		0		0
								piloerection	2	4	8	4	8	4	8	6	12	2	4	6	12		0	4	8		0		0		0		0		0		0		0		0
								hunched up	3	4	12	4	12	2	6	2	6	6	18	4	12	2	6	2	6		0	2	6		0		0	3	9	5	15	2	6	1	3
								above and eyes half closed	4	2	8		0		0	2	8	4	16	2	8	10	40	6	24	12	48	10	40	12	48	12	48		0	4	16		0	6	24
							behaviour - unprovoked	normal	0		0		0		0		0		0		0		0		0		0		0		0		0		0	1	0		0		0
								minor changes	1		0		0		0		0	4	4	4	4	2	2	2	2		0		0		0		0		0	4	4		0		0
								less mobil and flock together	2	12	24	12	24	12	24	12	24	4	8	6	12		0	6	12		0	10	20		0	4	8		0	4	8		0	8	16
								restless or very still	3		0		0		0		0	4	12	2	6	10	30	4	12	12	36	2	6	12	36	8	24	3	9		0	2	6		0
							behaviour - provoked	responsive and alert	0	2	0	6	0	4	0	6	0	6	0	6	0		0	4	0		0		0		0		0		0	5	0		0	5	0
								unresponsive and not alert	3	10	30	6	18	8	24	6	18	6	18	6	18	12	36	8	24	12	36	12	36	12	36	12	36	3	9	4	12	2	6	3	9
							clinical signs	normal respiratory rate	0	2	0	2	0		0		0		0		0		0		0		0		0		0		0		0		0		0	2	0
								slight changes	1	8	8	8	8	6	6	8	8	4	4	6	6		0		0		0		0		0		0		0	1	1		0	6	6
								decreased rate with abdominal breathing	2	2	4	2	4	6	12	4	8	6	12	4	8	6	12	8	16	10	20	10	20	4	8	4	8		0	5	10	2	4		0
								tachypnea and cyanosis	3		0		0		0		0	2	6	2	6	6	18	4	12	2	6	2	6	8	24	8	24	3	9	3	9		0		0
							hydration status	normal	0	12	0	12	0	10	0	12	0	8	0	10	0	6	0	10	0		0	4	0		0	8	0		0	6	0	2	0	8	0
								dehydrated	5		0		0	2	10		0	4	20	2	10	6	30	2	10	12	60	8	40	12	60	4	20	3	15	3	15		0		0
							total score				94		78		96		86		122		102		174		126		206		174		212		168		51		90		22		58
							average score				7.83333		6.5		8		7.16667		10.1667		8.5		14.5		10.5		17.1667		14.5		17.6667		14		17		10		11		7.25

## Sheet: Figure2 C-I
	6H				6H					12H				12H
	E1	CFU on agar	CFU/mL homogenate		EI1	CFU on agar	CFU/mL homogenate			E1	CFU on agar	CFU/mL homogenate		EI1	CFU on agar	CFU/mL homogenate
	heart	20	2000		heart	180	18000			heart	45000	4500000		heart	2500	250000
	liver	2000	200000		liver	220000	22000000			liver	10000000	1000000000		liver	7000	700000
	spleen	280000	28000000		spleen	460000	46000000			spleen	7000000	700000000		spleen	270000	27000000
	lung	600	60000		lung	2100	210000			lung	240000	24000000		lung	8000	800000
	kidney	2300	230000		kidney	1100	110000			kidney	42000	4200000		kidney	4100	410000
	peritoneal washes	7500	750000		peritoneal washes	120000	12000000			peritoneal washes	260000	26000000		peritoneal washes	9000	900000
	E2	CFU on agar	CFU/mL homogenate		EI2	CFU on agar	CFU/mL homogenate			E2	CFU on agar	CFU/mL homogenate		EI2	CFU on agar	CFU/mL homogenate
	heart	16000	1600000		heart	150	15000			heart	19000	1900000		heart	610	61000
	liver	220000	22000000		liver	2400	240000			liver	2200000	220000000		liver	3380	338000
	spleen	1100000	110000000		spleen	28000	2800000			spleen	600000	60000000		spleen	11250	1125000
	lung	35000	3500000		lung	490	49000			lung	2500000	250000000		lung	1930	193000
	kidney	2100	210000		kidney	1100	110000			kidney	140000	14000000		kidney	2040	204000
	peritoneal washes	250000	25000000		peritoneal washes	800	80000			peritoneal washes	200000	20000000		peritoneal washes	1390	139000
	E3	CFU on agar	CFU/mL homogenate		EI3	CFU on agar	CFU/mL homogenate			E3	CFU on agar	CFU/mL homogenate		EI3	CFU on agar	CFU/mL homogenate
	heart	4000	400000		heart	1800	180000			heart	14000	1400000		heart	20	2000
	liver	240000	24000000		liver	230000	23000000			liver	1200000	120000000		liver	10	1000
	spleen	230000	23000000		spleen	100000	10000000			spleen	800000	80000000		spleen	580	58000
	lung	320	32000		lung	380	38000			lung	120000	12000000		lung	0	0
	kidney	190000	19000000		kidney	600	60000			kidney	26000	2600000		kidney	30	3000
	peritoneal washes	1200000	120000000		peritoneal washes	2500	250000			peritoneal washes	70000	7000000		peritoneal washes	120	12000
	blood
	3h	CFU on agar	1mL blood CFU
	E1	2300	230000
	E2	450	45000
	E3	24000	2400000
	EI1	110	11000
	EI2	150	15000
	EI3	420	42000
	blood
	6h	CFU on agar	1mL blood CFU
	E1	180	18000
	E2	5300	530000
	E3	2000	200000
	EI1	30	3000
	EI2	10	1000
	EI3	0	0
	blood
	12h	CFU on agar	1mL blood CFU
	E1	1900	190000
	E2	2000	200000
	E3	50	5000
	EI1	20	2000
	EI2	0	0
	EI3	0	0

[truncated: 16 more sheets: Figure2 J-K,Figure3 J-K, Figure2 L-M, Figure3 L-M, Figure2 N-V, Figure3 N-V, Figure3 A, Figure3 B, Figure3 C-I, Figure4 C-E, Figure5 C, Figure5 D, Figure6 A, Figure6 B, Figure6 C-G, Figure S3 C, Figure S3 D, Figure S3 E, Figure S6 A]
